# Supplementary material for: Macronuclear genome structure of the ciliate Nyctotherus ovalis: Single-gene chromosomes and tiny introns
Source: BMC Genomics. 2008 Dec 5;9:587. doi: 10.1186/1471-2164-9-587 (PMC2633312; doi:10.1186/1471-2164-9-587)
Supplement: Additional file 1 — N. ovalis introns found by comparison between cDNAs and gDNAs. Comparison with the homologous sequences of ciliate T. thermophila and the apicomplexan P. falciparum. [file 1471-2164-9-587-S1.xls]

## Sheet: Sheet1
Additional file 1	N. ovalis introns found by comparison between cDNAs and gDNAs.
sequence number	intron count	ACCESS NUMBER	description	intron sequence	homolog inTth	homolog inPfa
1	1	AM890087	Aldehyde dehydrogenase	GTATCTCTTCTTATAATCTCTTTAG	2 introns	No homolog
2	2	AM893386	Testis-specific gene A2-like protein	GTAACaATAAGCATTATCTAG	8 introns	1 intron
	3			GTATAGGGTATTATAAAAGTTTAG
	4			GTAAAGAAGACCTTCAAATATAG
	5			GTAACTTATCTAACTGTCGTAG
	6			GTAAGAGTATAGGTTAAGAAGTAG
3	7	AM892497	Malate dehydrogenase	GTAATCTGTATATGTAAATCTATAG	2 introns	No homolog
4	8	AM892905	-	GTAAATCAACATATAAGCCGATAG	No homolog	No homolog
5	9	AM892731	-	GTACATTTAATTCTTATCCATAG	No homolog	No homolog
	10			GTAAATCATAGCTTACCNATAG
6	11	AM893135	tetraspanin	GTAACAGCCCCCCTAATCTTAG	0 intron	No homolog
7	12	AM892055	-	GTATTATCGTTTATAAGAGTAG	No homolog	No homolog
	13			GTAACGTTCTTGTTTATTTATAG
8	14	AM893155	Succinyl-CoA ligase [GDP-forming] beta-chain	GTAACTTTTATATTCAAGCTAATAG	2 introns + 1 same position	No homolog
	15			GTAAGTGTGGGGCGATTCCTTAG
9	16	AM892716	Autophagy protein 3-like	GTACGAACTTGCCTTCNGTCTTTAG	No homolog	No homolog
	17			GTAATTTATATCGAACACGGTAG
10	18	AM895316	Eukaryotic peptide chain release factor subunit 1-3	GTAATAAACTTATTATCTTTAG	4 introns	0 intron
11	19	AM891594		GTAATCCTTTACTTAATTTATAG	No homolog	0 intron
12	20	AM895789	Puff II/9-2 protein precursor	GTAAACCTCTCTCTCATTGTTAG	No homolog	0 intron
	21			GTAAATCCATGATGTAAATATAG
13	22	AM896350	60S ribosomal protein P1	GTAACATCTTACTCTCATCCATTAG	No homolog	1 same position
14	23	AM896369	-	GTAAGCTCCCACCTAAACCATTAG	No homolog	No homolog
15	24	AM890136	40S ribosomal protein S6-B	GTATACAAGTTCTAAGCCTTTAG	3 introns + 2 same positions	0 intron
	25			GTAAGTGTGGGGGTGAGCGTAG
16	26	AM890244	40S ribosomal protein S5-2	GTATGGAGTTTTTGTTAAGGTTTAG	0 intron	1 intron
	27			GTAGTTTTTCCTCTGACCTTGTGG
17	28	AM890694	40S ribosomal protein S4-A	GTAAATGTCAATTAATATTCAATAG	No homolog	No homolog
18	29	AM890719	Alpha-soluble NSF attachment protein 2	GTAAAGTTGATTTGGTATACGTAG	No homolog	No homolog
	30			GTAAGGCACAACTAACTTCCTAG
	31			GTACTTGCTCCTCTAATATGTAG
19	32	AM893533	Probable aldehyde dehydrogenase	GTATTTCCTCCTCTCACCTCCTAG	2 introns	No homolog
20	33	AM893586	40S ribosomal protein S3a	GTACCTTTTCCCTCATCACTCTTCTAG	No homolog	No homolog
	34			GTACCTCCTCCCTCACTCCTAG
21	35	AM893841	hypothetical protein Tth	GTAAACTAATAAAAACAGTATAG	4 introns	No homolog
	36			GTAGCTCATAGAATAAATCTTAG
22	37	AM890113	-	GTAACTTCTCACACAATATAG	No homolog	No homolog
23	38	AM890800	-	GTACTCCTTCTTTTTAACAAACCAG	No homolog	No homolog
	39			GTATTCAACAGTAAATTTTAG
	40			GTAAGAATCATTGAAGTTAATATGTAG
	41			GTAATAGTTAAAGACATACATAG
24	42	AM890830	Serine/threonine protein phosphatase 6	GTAATTCTCTTAACTAAAGCCTAG	2 introns	0 intron
	43			GTAGACTTAATCTTTTAATCTTCCATTAG
25	44	AM894301	hypothetical protein Tth	GTAGATAATTTAAATTCATCGTTAG	5 introns	No homolog
	45			GTAATTTAGAAGTTTNAACTTCCTTTAG
26	46	AM891053	hypothetical protein	GTACTCCTTTTCTCTGACCCTCTAG	No homolog	No homolog
27	47	oxoglutarate_consensus	oxoglutarate malate dehydrogenase	GTACTAGTAGCCCGCTTAACTCAATTAG	5 introns	No homolog
	48			GTAAGAGTAATTGCTAGCATAG
