# Supplementary material for: Macronuclear genome structure of the ciliate Nyctotherus ovalis: Single-gene chromosomes and tiny introns
Source: BMC Genomics. 2008 Dec 5;9:587. doi: 10.1186/1471-2164-9-587 (PMC2633312; doi:10.1186/1471-2164-9-587)
Supplement: Additional file 2 — Selection of 3'UTRs. Eight 3'UTRs carefully selected by hand. No polyadenylation signal can be observed. [file 1471-2164-9-587-S2.xls]

## Sheet: Sheet1
Additional file 2	Eight 3’UTRs carefully selected by hand. No polyadenylation signal can be observed.
sequence name	after stop codon - before polyA tail	length
AM895125	ATATGGGTGGGATGAACCTGTTTGGTGGTGAAGATGATTACTGACCCTCTTCCTGAAAACAAACATTA	68
AM895462	ATCCTAACCCTCCCAATTAATGC	23
AM894932	TTCACNCTCTTTTACCGTATACTGGA	26
oxoglutarate_consensus	ACAACTAACCTATCTGACTTCATTACAAAA	30
AM895494	TCCTACCCTCCTC	13
AM894400	CGCCAGCAGGTGACTAACTCAATCCTCGAAATCTTTAAATTGATTGCTCACCTCTATCTCC	61
AM895204	AGAAAACTCCCCCTTTNATTAATTNNCNGTCTTTCCG	37
AM895337	TCTCACCATTAAAATCAACAACACTCG	27
